# Supplementary material for: Effect of CX3CL1/CX3CR1 gene polymorphisms on the clinical efficacy of carboplatin therapy in Han patients with ovarian cancer
Source: Front Genet. 2023 Jan 6;13:1065213. doi: 10.3389/fgene.2022.1065213 (PMC9852718; doi:10.3389/fgene.2022.1065213)
Supplement: Supplementary file 1 [file Table1.XLSX]

## Sheet: Primer information
SNP_ID	PCR primer 1	PCR primer 2	Extend the primer direction	Single base extension primer
rs183419	ACGTTGGATGAGCTTCTGCAGGCTCTCTC	ACGTTGGATGTGGAAGCACAGAGAGGTGGT	R	GCTCTCTCCACCCCC
rs223815	ACGTTGGATGAGGCCGTGGAATAGAGAGC	ACGTTGGATGTCTCTGGATCAAAGAAGAGC	R	CAGGGCCCCTCCATC
rs11715522	ACGTTGGATGACCAGGCCGTGGACTTAAAC	ACGTTGGATGGAGAGCTCTTCCTGAAATCC	R	ACCCCTGGAGGCGTT
rs2669841	ACGTTGGATGTCACAGGTGGGATTCTCACG	ACGTTGGATGAAGCTGCACTTTGGCCAAAC	R	CCACAGCTGATGCTTC
rs9868689	ACGTTGGATGGCCAAGTTGTCTTCTGACTG	ACGTTGGATGGGAGCAAGAAAAGAGATTCG	R	CCTCTTCTCATCTCCTG
rs4151117	ACGTTGGATGAGGCCAGCCTTGACCATTCT	ACGTTGGATGAGCAGCAGAGGAGAGTTTTG	F	TTGACCATTCTCCACCT
rs17793056	ACGTTGGATGGGCTGACTGATTCAAGATGG	ACGTTGGATGATAGGGCTGGTAATCGTAGG	F	aCTGCTGGGCTAGTCTC
rs9826296	ACGTTGGATGTTGAGGGAAGAGGCTTGGTC	ACGTTGGATGACACAACCTTTACTGAGTCG	F	AATAGCTCTGGATCTGC
rs2669850	ACGTTGGATGGAGTCCTGAATGATGGCAAC	ACGTTGGATGCAGGCAAATCAGGACTGTTG	R	ACACCTTCTCTTCACTTAG
rs1050592	ACGTTGGATGCTTTGTCATTCAAAGAGTTC	ACGTTGGATGATGATGGACCCAATGCACAC	F	TCTTCAAATTTTGAGCACA
rs2853711	ACGTTGGATGTCACTCACTCTGCCCAGAAG	ACGTTGGATGAGATTCTGAGCCCCTCAAGA	R	agTGGGGCTTCTAGCTGAA
rs3732379	ACGTTGGATGCATAGAGCTTAAGCGTCTCC	ACGTTGGATGGGTGGTCATCGTGTTTTTCC	F	CGTCTCCAGGAAAATCATAA
rs3732378	ACGTTGGATGGATGAGAGGATTCAGGCAAC	ACGTTGGATGCCAGTTGTGACATGAGGAAG	F	ggaaAATGGCTAAATGCAACC
rs12636547	ACGTTGGATGAGCAAGGCTCTTCAGTTAGG	ACGTTGGATGCCTAAGGGAGATAGTGCTTC	R	cttaAGTTAGGCTCATACCTTCC
rs2853712	ACGTTGGATGCTGAATCTAAATATCATCCC	ACGTTGGATGGAGCCAAACCAAAAAGTATG	R	aCCTAAACAATATAGCTTAGCTTT
rs2239354	ACGTTGGATGCCACTCCTTCCCCTCCGAA	ACGTTGGATGATATGGGTGATTTCTCTGGG	R	AAGCCCTGATTGCTG
rs170361	ACGTTGGATGTTAGACAGGACCCAAGAGAG	ACGTTGGATGGGATTGAGCCATTGTAACCC	R	AAGATTGCCAGGGTC
rs682082	ACGTTGGATGAAAGTAATCCTCCTCCTCCG	ACGTTGGATGATTACCTCTCCGGTGGATTG	R	TCTTCAAAACACCTCCA
rs8102	ACGTTGGATGACTCTGGCAGCTCAGAGAGG	ACGTTGGATGCCCATCACAGGGTGTCCCA	F	CAGGCTGGGAGAGCCTT
rs4423707	ACGTTGGATGAGAAGTGGCCTGCAATATCC	ACGTTGGATGTCTTTCCACAAAGCCTGTGC	R	GGGAGAAAAGCATTGTGC
rs170364	ACGTTGGATGACTGGGCACATTTAGCCTCT	ACGTTGGATGCAACATTCCTGCAAAGGGAG	F	GCTTCTGCATCTGTAAAGT
rs614230	ACGTTGGATGCCAGTTCACTGAGAGTGGTC	ACGTTGGATGCTCAGAATCCCTCATGAAGC	R	gtCCCCTGGGATGGTGGTTC
rs13062158	ACGTTGGATGAGCACCGTAGGTTATAGCAG	ACGTTGGATGCAGTGCATCTCCACTAGACA	F	GCAGATAGCAGTGCAAATGAC
rs2853707	ACGTTGGATGGTACATCGAGGACTTAGGAC	ACGTTGGATGGCCCTGGAGAAATTTGGGAA	R	cgccGACCTAGTGCTGCACAA	Detection of failure
rs8323	ACGTTGGATGACTCTGGCAGCTCAGAGAGG	ACGTTGGATGCCCATCACAGGGTGTCCCA	F	tgGAGGGTGGGAGTGGG	Detection of failure

## Sheet: Locus sequence
SNP_ID	Sequence
rs223815	aggtcccccaggagcttgggattctaagaggggaaatttaggggtccatcctgatgtgggcgaggcatTCTCTGGATCAAAGAAGAGCttgtcagaccca[G/C]gatggaggggccctgagtctctcccggccccttggcgccccGCTCTCTATTCCACGGCCTgctggccttttgtgtgttgcccacttaggatcaagggccc
rs4151117	gagctgggatgattggaggggggaggtgggatcctccaggtgcacaagctccaagctcccaggcaytccccaggAGGCCAGCCTTGACCATTCtccacct[G/T]ccagggacagagggggtggcctcccaactcaccccagcccCAAAACTCTCCTCTGCTGCTggctggttagaggttccctttgacgccatcccagccccaa
rs11715522	accttctccgttctctgtctttcctctcaccacttaccccactggccattctccacccagaagccaGAGAGCTCTTCCTGAAATCCaagtctgccaactt[A/C]aacgcctccaggggttctctcatcctgGTTTAAGTCCACGGCCTGGTaagcacggcccgccccttctcacttcctactgtgctctcaccacttccacttc
rs17793056	gaagagaaggtgttgccatcattcaggactctgcagtcatagaggGGCTGACTGATTCAAGATGGaggatggggctccgttagtctgctgggctagtctc[C/T]gggtgactaattcccCCTACGATTACCAGCCCTATagttcactttggtttggacttccccactattcttatctcctgtttccttctgagcaggaattgaa
rs8102	gctcagggcctggctcaggtggggtcactctggcagctcagagagggtgggagtgggbCCAATGCACTTTGTTCTGGCtcttccaggctgggagagcctt[C/T]caggggtgggacaccctgtgatggggccCTGCCTCCTTTGTGAGGAAgccgctggggccagttggtcccccttccatggactttgttagtttctccaagc
rs614230	gttgggccagggccctcacctctctgggtcttataaatgtgaggcctctcctagtctggcaggaCTCAGAATCCCTCATGAAGCcctaccccatgcctgc[C/T]gaaccaccatcccaggggccctagGACCACTCTCAGTGAACTGGtgccccatgggaggaaactggcccatagtttcctstttgtggccttcctggttcag
rs13062158	ggagtcctttctggcatactctttggggctacctcccccttttattgcctgagctaattttacAGCACCGTAGGTTATAGCAGatagcagtgcaaatgac[T/A/C]cttgctcatggaaatacaaattttGTCTAGTGGAGATGCACTGGattaagtgccctgtagatatggaccaattgtgcctttatctctraattcatctcag
rs3732379	gcaaccrtctcagtcacactgagggccagcctcagatccttcctcatgtcacaactgggaaagaagtCATAGAGCTTAAGCGTCTCCaggaaaatcataa[C/T]gttgtagggtgtccagaagaGGAAAAACACGATGACCACCagaaggatcagtttaatggctttggctttcttgtggttcttgcaggaaaacagcgtctgg
rs3732378	agccaggcatttcccatacaggtggtaaaggtatcttctgaacttctccccagcaaatgcataGATGAGAGGATTCAGGCAACaatggctaaatgcaacc[G/A]tctcagtcacactgagggccagcctcagatcCTTCCTCATGTCACAACTGGgaaagaagtcatagagcttaagcgtctccaggaaaatcataaygttgta
rs2239354	ttttccaaccctcatcaccaacgtctgtgccattttgtattttactaataaaatttaaaagtcttgtgaatcaATATGGGTGATTTCTCTGGGgacaagt[G/A]cagcaatcagggcTTCGGAGGGGAAGGAGTGGggcagggstgggggcaagacccctttcagccccggagacccctatctccagttcacctggggcagaaa
rs183419	accgccctgcctggcccagcgagcaaagtggctgtgccTGGAAGCACAGAGAGGTGGTgtgggtggcataagggagccaggtgtgggtgtgccaggaggg[C/G/T]gggggtgGAGAGAGCCTGCAGAAGCTcctgctgggcactggggtgggaggccctggctgacagtggctggctctttccatcaagcgttaatgtgtaaccc
rs2853707	aaaaggagagtgagaatgtgattcaccttaattgccaaaccaagatacttccatgttcttctgyGGGCCCTGGAGAAATTTGGgaataattacataagca[G/A/C/T]ttgtgcagcactaggtctgcctgaggcaatGTCCTAAGTCCTCGATGTACatgaactcatgtagtgcccccagtgaccctatgatgcaggtgctaatgtt
rs1050592	ctgcaaaccaaaaagttctgatgacatttgcagtaagagaaatgtctactCTTTGTCATTCAAAGAGTTCaatttgttcattcttcaaattttgagcaca[A/G]ttctcaacaacactctagggttgttttGTGTGCATTGGGTCCATCATtttgtgcctgtaagaaataacaacaaaaatctttcctcactagtcagcatcag
rs170364	tgtttaggggctgagtagaaaactagctctgccaccatgcagctgtgtggCACTGGGCACATTTAGCCTCtcttatttccagcttctgcatctgtaaagt[T/G]gggataataCTCCCTTTGCAGGAATGTTGggaattaaagagagcagatgtrtacatgctggacacagggtccaatacacagtaggtgttcaattaaaaaa
rs2669841	caaaggtggtctaggaagatgtttaaagacatatgatacagcttttcttccttactcacaagctaaaAAGCTGCACTTTGGCCAAACaagatgagggggt[C/T]gaagcatcagctgtggccagcgtgcCGTGAGAATCCCACCTGTGAagcagccagcagattctgagcccctcaagagggmaggtgggatcaagkttcagct
rs9868689	agttagtaggtgcctgatgtgttaaatgaattaataaataagtgaatgaaagacttcaaGGAGCAAGAAAAGAGATTCGtcagctctataatatggagcc[C/T]caggagatgagaagaggctcaccagctctccaCAGTCAGAAGACAACTTGGCaaacacaacctctcatttcaaccatacctctcacatgtggcttttgaa
rs12636547	ctttatgagctaagctagtctttcccaaggacctgggcgtcatctctttgaaatgtaaacaaaCCTAAGGGAGATAGTGCTTCtatctcytagtttctgt[G/C/T]ggaaggtatgagCCTAACTGAAGAGCCTTGCTcagtgctgcaaaattaccccttgtcttaaagataaatttgattttcctctgggtagagccagttagct
rs4423707	cagcagaggcccagagatttggttaacttgttcaaggaagcaaaagagccaggatctcaaccccagatgccTCTTTCCACAAAGCCTGTGCtccttgcac[C/T]gcacaatgcttttctccctggaggggaaatctgcaGGATATTGCAGGCCACTTCTctcgaagtagaactgaaaatagtagacccaggccccttaagagaa
rs170361	cagtaggagctgcagaaatcactatctccattggacagacaggaaacnaccatttcgagactttgrggagGGATTGAGCCATTGTAACCCtggmtgttga[A/G]gaccctggcaatcttggtcacttgctcctcctgggggCTCTCTTGGGTCCTGTCTAAccagccagccctgaggcctttcccyaggactgacttttgggac
rs682082	tgagcagggtcttgcctcctctggtcccagttgctgcatctttaaatatagctATTACCTCTCCGGTGGATTGggggagggtgaygaggttccaatgcct[A/G]tggaggtgttttgaagagggCGGAGGAGGAGGATTACTTTtactaagctgagagagggaagggtcctaggctaggatggaaaggggacactgggggaccc
rs2853712	ttttrtgcatgtacatctcctacaacgtggatgcattttaaaagtttagtyttGAGCCAAACCAAAAAGTATGaatccaaayatgaagatcaaaaatagg[C/T]aaagctaagctatattgtttaGGGATGATATTTAGATTCAGtcaaactatagggaaaagcaaggaagtgatcaccatagaagtcagacttgtggttcttt
rs2853711	agggggtygaagcatcagctgtggccagcgtgccgtgagaatcccacctgtgaagcagccagCAGATTCTGAGCCCCTCAAGagggmaggtgggatcaag[G/T]ttcagctagaagccccaactttcccctggctCTTCTGGGCAGAGTGAGTGAtgccagagagcccaacttctcggaatgcctgggctgtgctgctaggaat
rs9826296	cctaatgcaaagcgtgattattccttcacttctcttctgcatttaaattaTTGAGGGAAGAGGCTTGGTCtcattryctttggaatagctctggatctgc[G/A]ttcatgttttgtatataataCGACTCAGTAAAGGTTGTGTaatatatgactttcatatgtgtgtatgcaaagataatgtgttyccatgccctttgactca
rs2669850	tttgggctgcccaggactttcctggttttagccctgaaagtcccatctattgggaacccctcagtccCAGGCAAATCAGGACTGTTGgtcatcctacaac[G/C]ctaagtgaagagaaggtGTTGCCATCATTCAGGACTCtgcagtcatagaggggctgactgattcaagatggaggatggggctccgttagtctgctgggct
rs8323	cctctgcactcccctgctgggtgtggcrcagCATATTCAGGAAGCTCAGGGcctggctcaggtggggtcactctggcagctcagagagggtgggagtggg[C/G/T]ccaatgCACTTTGTTCTGGCTCTTCCaggctgggagagccttycaggggtgggacaccctgtgatggggccctgcctcctttgtgaggaagccgctgggg
